# Supplementary material for: Ethnicity and Socioeconomic Disparities in Clinical Trial Participation for Ovarian Cancer: A Retrospective Observational Study in London
Source: Cancers (Basel). 2024 Oct 24;16(21):3590. doi: 10.3390/cancers16213590 (PMC11545063; doi:10.3390/cancers16213590)
Supplement: Supplementary file 1 [file cancers-16-03590-s001.zip]

Archive with 1 entries (1 files):
- cancers-3134190-supplementary.pdf
